# Supplementary material for: Formation and Biological Characteristics Analysis of Artificial Gynogenetic WuLi Carp Induced by Inactivated Sperm of Megalobrama Amblycephala
Source: Biology (Basel). 2025 Aug 4;14(8):994. doi: 10.3390/biology14080994 (PMC12383469; doi:10.3390/biology14080994)
Supplement: Supplementary file 1 [file biology-14-00994-s001.zip]

Archive with 1 entries (1 files):
- biology-3768903-supplementary.png
